# Supplementary material for: Costs of biomarker testing in advanced non‐small cell lung cancer: a global study comparing next‐generation sequencing and single‐gene testing
Source: J Pathol Clin Res. 2025 Mar 7;11(2):e70018. doi: 10.1002/2056-4538.70018 (PMC11886603; doi:10.1002/2056-4538.70018)
Supplement: Supplementary file 1 — File S1. Center questionnaire [file CJP2-11-e70018-s002.xlsm]

## Sheet: K-way
		re
home						cost_breakdown	cost_breakdown	cost_breakdown	cost_breakdown	cost_breakdown	cost_breakdown	cost_breakdown	cost_breakdown	cost_breakdown	cost_breakdown	cost_breakdown
home
home
home
home
home
home
home
home
home
home
home
home
home
home
home
home
home
home
home
home
home
home
home
home
home
home
home
home
home
home
home
home
home
home
home
home
home
home
home
home
home
home
home
home
home
home
home
home
home
home
home
home
home
home
home
home
home
home
home
home
home
home
home
home
home
home
home
home
home
home
home
home
home
home
home
home
home
home
home
home
home
home
home
home
home
home
summary			SUMMARY
summary
summary
summary			This Data Collection Tool aims to support the collection of the necessary data for the study analysis, to feed both the standardized model (A) and real-world model (B). We will ask you to provide the information requested in the different sections
summary			of the tool. The data collection process will be supported through scheduled interviews with the BIP team.
summary
summary			In this section, you can find a summary of the variables investigated by this survey. On the left side of the Data Collection Tool, you will find (in blue) the section to compile with Real World Data concerning your laboratory practice; while,
summary			on the right side (in green) you will find the pre-defined data of the Standardized Model.
			For the purpose of validating integrity of data collected, please answer the below statement Y/N as to your role and oversight on budgetary matters in your department:
summary			I, {NAME OF LEAD SITE INVESTIGATOR], am a pathologist with budgetary responsabilities for my department.				Yes
summary
summary			Please find below the list of inputs we aim to collect. You can add the name of the collaborators you would like us to interview in order to collect the respective data
summary
summary
summary
summary				TOPIC	DATA			INTERVIEWEE	CONTACT		List of potential SGT Techniques used
summary				1. Volumes	Number of patients tested in 2020 and 2021						MASS SPECTROMETRY
summary											Endpoint PCR, Gel electrophoresis
summary				2. Biomarkers	Biomarkers tested in each Scenario						Sanger sequencing
summary					Biomarker testing frequency						Automated Real Time PCR (Biocartis IDYLLA, Cobas)
summary											Real Time PCR Other
summary				3. NGS	DNA/RNA sequencing						PYROSEQUENCING (e.g. Therascreen)
summary					Vendor's name						Droplet Digital PCR
summary					Model						Reverse Transcription PCR
summary					Nr. of testable genes						FISH
summary											ISH
summary				4. SGT	Techniques used						IHC
summary					Frequency of use of each technique
summary
summary				5. Retest	Biomarkers retested for confirmation
summary					Frequency of confirmatory retest
summary					Technique used for confirmatory retest
summary
summary				6. Consumable costs	NGS Panels costs
summary					Mass spectrometry costs (if used)
summary					Cost per test per biomarker of SGT techniques used
summary					Kit costs per biomarker of SGT techniques used (facultative)
summary
summary				7. Equipment costs	Brand and model
summary					Max number of samples tested with each machine
summary					Average saturation rate
summary					Purchase cost or annual leasing cost
summary					Utilization rate for aNSCLC activities
summary
summary				8. Personnel costs	Annual gross salary of:
summary					- Pathologist
summary					- Biologist
summary					- Technician
summary					- Bioinformatician
summary
summary				9. Personnel time	Activities to perform a test with each machine
summary					Activity frequency
summary					Fixed time for each activity
summary					Max. nr. of samples testable for the fixed-time activity
summary					Variable time for each activity
summary
summary
summary
summary
summary
summary
summary
summary
summary
summary
			Real World View
volumes			VOLUMES
volumes
volumes
volumes			Please enter in the fields below the number of patients affected by aNSCLC tested annually in your laboratory
volumes
volumes
volumes
volumes
volumes					ONCOLOGY VOLUMES
volumes									Comments (Please inlcude the source of these data)
volumes					aNSCLC pts tested annually - 2021
volumes
volumes					aNSCLC pts tested annually - 2020
volumes
volumes
volumes
volumes
volumes					LABORATORY AVAILABILITY
volumes
volumes						Opening at	Closing at		Comments (Please inlcude the source of these data)
volumes					Monday
volumes					Tuesday
volumes					Wednesday
volumes					Thursday
volumes					Friday
volumes					Saturday
volumes					Sunday
volumes
volumes
volumes
volumes
volumes
volumes
volumes
volumes
volumes
volumes
volumes
molecular_alterations			BIOMARKERS
molecular_alterations
molecular_alterations
molecular_alterations			TESTING FREQUENCY
molecular_alterations			Please enter in the fields below, for each of the 3 Scenarios, the testing frequency of each biomarker in your laboratory. If the testing frequency is less than 100% of aNSCLC cases, please provide a rationale in the specific field. If you want to check which biomarkers are considered in each Scenario of the Standardized Model, click the "Standardized model" arrow button (green).
			Feel free to add any comment in the blue box on the right of the table
molecular_alterations								guidelines	clinical practice + research purposes	2-3 years from now
molecular_alterations			EXAMPLE					Current Practice	In Development	Future Horizons	If less than 100%, specify the rationale	0	Comments (Please inlcude the source of these data)
molecular_alterations			Considering 100 tumor samples received for testing today (i.e. 'current practice' scenario), you would test 40 out of 100 for KRAS (i.e. 40%). In the future (i.e. 'future horizons') you expect that you would test all 100 of them for KRAS (i.e. 100%).				EGFR ex. 18,19,21	1	1	1
molecular_alterations							BRAF V600E	1	1	1
molecular_alterations							PD-L1	1	1	1
molecular_alterations							ALK	1	1	1
molecular_alterations							ROS-1	1	1	1
molecular_alterations							PAN-TRK	1	1	1
molecular_alterations							RET	1	1	1
molecular_alterations							MET exon 14 skip	1	1	1
molecular_alterations							MET amplification	1	1	1
molecular_alterations							EGFR ex. 20		1	1
molecular_alterations							KRAS G12C		1	1
molecular_alterations							HER2		1	1
molecular_alterations							NRG1			1
molecular_alterations							HRAS			1
molecular_alterations							NRAS			1
molecular_alterations							AKT			1
molecular_alterations							TMB			1
molecular_alterations							CGP			1
molecular_alterations							STK11			1
molecular_alterations							KEAP1			1
molecular_alterations							TP53			1
molecular_alterations							JAK2/3			1
molecular_alterations							BRCA 1,2			1
molecular_alterations							Pan-FGFR
molecular_alterations							MMR/MSI
molecular_alterations							DDR
molecular_alterations							PIK3CA
molecular_alterations
molecular_alterations
molecular_alterations
molecular_alterations			SEQUENTIAL TESTING
molecular_alterations			In case you are not performing simultaneous testing of biomarkers, please choose for each biomarker in the three Scenarios the order of testing (1st, 2nd, 3rd, 4th step), using the drop-down list provided in each cell.
molecular_alterations
molecular_alterations								Current Practice	In Development	Future Horizons	Which biomarker determines this test?	0	Comments (Please inlcude the source of these data)
molecular_alterations							EGFR ex. 18,19,21	1st Step	1st Step	1st Step
molecular_alterations							BRAF V600E
molecular_alterations							PD-L1
molecular_alterations							ALK
molecular_alterations							ROS-1
molecular_alterations							PAN-TRK
molecular_alterations							RET
molecular_alterations							MET exon 14 skip
molecular_alterations							MET amplification
molecular_alterations							EGFR ex. 20
molecular_alterations							KRAS G12C
molecular_alterations							HER2
molecular_alterations							NRG1
molecular_alterations							HRAS
molecular_alterations							NRAS
molecular_alterations							AKT
molecular_alterations							TMB
molecular_alterations							CGP
molecular_alterations							STK11
molecular_alterations							KEAP1
molecular_alterations							TP53
molecular_alterations							JAK2/3
molecular_alterations							BRCA 1,2
molecular_alterations							Pan-FGFR
molecular_alterations							MMR/MSI
molecular_alterations							DDR
molecular_alterations							PIK3CA
molecular_alterations
molecular_alterations
molecular_alterations
molecular_alterations
molecular_alterations
molecular_alterations
molecular_alterations
molecular_alterations
testing_techniques			TESTING TECHNIQUES - NGS PANELS
testing_techniques
testing_techniques
testing_techniques			NGS PANELS
testing_techniques			This section seeks to collect data regarding the use of NGS panels for the three Scenarios. Please specify the commercial NGS panel that you employ in your current practice and any additional panel that you propose to use in the "In Development" and "Future Horizons" scenarios.
testing_techniques			Please indicate for each panel, the model and the vendor's name, the number of biomarkers included in the panel and the realative frequency of use for each scenario. Please, also indicate with an X which biomarkers are included in each panel, among those listed in the table.
testing_techniques			These data will be used to enable a comparison with the SGT-focused approach, except for Future Horizons where only the NGS-focused approach will be considered
testing_techniques
testing_techniques								0	0	0	0	0	0
testing_techniques								PANEL 1	PANEL 2	PANEL 3	PANEL 4	PANEL 5	PANEL 6
testing_techniques							Genetic Material Tested	DNA	RNA	DNA/RNA	DNA	RNA
testing_techniques							Vendor's name
testing_techniques							Panel Model
testing_techniques							Total Nr. Of genes in the panel
testing_techniques						Scenarios	Current Practice
testing_techniques							In Development
testing_techniques							Future Horizons
testing_techniques							Product ID
testing_techniques							Link								Comments (Please inlcude the source of these data)
testing_techniques							EGFR ex. 18,19,21							0
testing_techniques							BRAF V600E							0
testing_techniques							PD-L1							0
testing_techniques							ALK							0
testing_techniques							ROS-1							0
testing_techniques							PAN-TRK							0
testing_techniques							RET							0
testing_techniques							MET exon 14 skip							0
testing_techniques							MET amplification							0
testing_techniques							EGFR ex. 20							0
testing_techniques							KRAS G12C							0
testing_techniques							HER2							0
testing_techniques							NRG1							0
testing_techniques							HRAS							0
testing_techniques							NRAS							0
testing_techniques							AKT							0
testing_techniques			.				TMB							0
testing_techniques							CGP							0
testing_techniques							STK11							0
testing_techniques							KEAP1							0
testing_techniques							TP53							0
testing_techniques							JAK2/3							0
testing_techniques							BRCA 1,2							0
hide							Pan-FGFR							0
hide							MMR/MSI							0
hide							DDR							0
hide							PIK3CA							0
testing_techniques
testing_techniques
testing_techniques			PRIMARY TESTING BY SGT / MULTI-PLEX
testing_techniques
testing_techniques
testing_techniques			SINGLE GENE TESTING / MULTI-PLEX TECHNIQUES
testing_techniques			This section aims to collect the SGT techniques that are or could be used for biomarker testing, if the multiplex/NGS sequencing would not exist in your laboratory.
testing_techniques			Please insert a % of use in the cells corresponding to the specific testing technique needed to test all the biomarkers listed below.
testing_techniques			Please ensure that you provide manufacturer name and prodcut ID for each biomarked tested with it respective techinque.
testing_techniques			Please note that in this list will appear only those biomarkers who were selected in the previous section "Biomarkers" with a testing frequency greater than 0% in Current Practice and In Development Scenarios.
testing_techniques
testing_techniques			0		PCR-based techniques
testing_techniques				MASS SPECTROMETRY	endpoint PCR, Gel electrophoresis	Sanger sequencing	Automated Real Time PCR (Biocartis IDYLLA, Cobas)	Real Time PCR Other	PYROSEQUENCING (e.g. Therascreen)	Droplet Digital PCR	Reverse Transcription PCR	FISH	ISH	IHC	Other	Other 2	Manufacturer	Product ID	Link to webpage
testing_techniques			EGFR ex. 18,19,21
testing_techniques			BRAF V600E
testing_techniques			PD-L1
testing_techniques			ALK
testing_techniques			ROS-1
testing_techniques			PAN-TRK
testing_techniques			RET
testing_techniques			MET exon 14 skip
testing_techniques			MET amplification
testing_techniques			EGFR ex. 20
testing_techniques			KRAS G12C
testing_techniques			HER2
hide			NRG1
hide			HRAS
hide			NRAS
hide			AKT
hide			TMB
hide			CGP
hide			STK11
hide			KEAP1
hide			TP53
hide			JAK2/3
hide			BRCA 1,2
hide			Pan-FGFR
hide			MMR/MSI
hide			DDR
hide			PIK3CA
testing_techniques
testing_techniques			Comments (Please inlcude the source of these data)
testing_techniques
testing_techniques
testing_techniques
testing_techniques
testing_techniques
testing_techniques
testing_techniques
hide			RETESTING BY NGS IN NGS-FOCUSED APPROACH
hide
hide
hide			RETESTING (FOR FAILURE)
hide			Indicate for each biomarker tested using NGS: % of samples retested with NGS for results confirmation					RETESTING	NGS retest?	With which panel?			Comments
hide						PANEL 1		0	Yes
hide						PANEL 2
hide						PANEL 3
hide						PANEL 4
hide						PANEL 5
hide						PANEL 6
hide
hide
hide
hide
hide
hide
confirmatory retest			SECONDARY CONFIRMATORY RETESTING
confirmatory retest
confirmatory retest
confirmatory retest			RETEST SGT
confirmatory retest			Please indicate for each biomarker the % of samples retested by SGT or NGS for results confirmation, that is the retest needed to confirm a positive result or a retest ran with another technique prior to obtaining the primary result.
confirmatory retest			Please specify which technique you use to retest the biomarker, choosing from the drop-down list
confirmatory retest			Please keep in mind that in the SGT approach, biomarkers are primarly tested as much as possible with SGT techniques, while in the NGS approach, biomarkers are primarly tested as much as possible with an NGS panel.
confirmatory retest						SGT approach					NGS approach
confirmatory retest						% retest to confirm results	Technique				% retest to confirm results	Technique
confirmatory retest					EGFR ex. 18,19,21					EGFR ex. 18,19,21					Comments (Please inlcude the source of these data)
confirmatory retest					BRAF V600E					BRAF V600E
confirmatory retest					PD-L1					PD-L1
confirmatory retest					ALK					ALK
confirmatory retest					ROS-1					ROS-1
confirmatory retest					PAN-TRK					PAN-TRK
confirmatory retest					RET					RET
confirmatory retest					MET exon 14 skip					MET exon 14 skip
confirmatory retest					MET amplification					MET amplification
confirmatory retest					EGFR ex. 20					EGFR ex. 20
confirmatory retest					KRAS G12C					KRAS G12C
confirmatory retest					HER2					HER2
confirmatory retest					NRG1					NRG1
confirmatory retest					HRAS					HRAS
confirmatory retest					NRAS					NRAS
confirmatory retest					AKT					AKT
confirmatory retest					TMB					TMB
confirmatory retest					CGP					CGP
confirmatory retest					STK11					STK11
confirmatory retest					KEAP1					KEAP1
confirmatory retest					TP53					TP53
confirmatory retest					JAK2/3					JAK2/3
confirmatory retest					BRCA 1,2					BRCA 1,2
hide					Pan-FGFR					Pan-FGFR
hide					MMR/MSI					MMR/MSI
hide					DDR					DDR
hide					PIK3CA					PIK3CA
confirmatory retest												0
confirmatory retest
confirmatory retest
hide			SECONDARY CONFIRMATORY RETESTING SGT TECHNIQUE
hide
hide
hide
hide					PCR-based techniques
hide				MASS SPECTROMETRY	endpoint PCR, Gel electrophoresis	Sanger sequencing	Automated Real Time PCR (Biocartis IDYLLA, Cobas)	Real Time PCR Other	PYROSEQUENCING (e.g. Therascreen)	Droplet Digital PCR	Reverse Transcription PCR	FISH	ISH	IHC	Other	Other 2
hide			EGFR ex. 18,19,21	0	0	0	0	0	0	0	0	0	0	0	0	0
hide			BRAF V600E	0	0	0	0	0	0	0	0	0	0	0	0	0
hide			PD-L1	0	0	0	0	0	0	0	0	0	0	0	0	0
hide			ALK	0	0	0	0	0	0	0	0	0	0	0	0	0
hide			ROS-1	0	0	0	0	0	0	0	0	0	0	0	0	0
hide			PAN-TRK	0	0	0	0	0	0	0	0	0	0	0	0	0
hide			RET	0	0	0	0	0	0	0	0	0	0	0	0	0
hide			MET exon 14 skip	0	0	0	0	0	0	0	0	0	0	0	0	0
hide			MET amplification	0	0	0	0	0	0	0	0	0	0	0	0	0
hide			EGFR ex. 20	0	0	0	0	0	0	0	0	0	0	0	0	0
hide			KRAS G12C	0	0	0	0	0	0	0	0	0	0	0	0	0
hide			HER2	0	0	0	0	0	0	0	0	0	0	0	0	0
hide			NRG1	0	0	0	0	0	0	0	0	0	0	0	0	0
hide			HRAS	0	0	0	0	0	0	0	0	0	0	0	0	0
hide			NRAS	0	0	0	0	0	0	0	0	0	0	0	0	0
hide			AKT	0	0	0	0	0	0	0	0	0	0	0	0	0
hide			TMB	0	0	0	0	0	0	0	0	0	0	0	0	0
hide			CGP	0	0	0	0	0	0	0	0	0	0	0	0	0
hide			STK11	0	0	0	0	0	0	0	0	0	0	0	0	0
hide			KEAP1	0	0	0	0	0	0	0	0	0	0	0	0	0
hide			TP53	0	0	0	0	0	0	0	0	0	0	0	0	0
hide			JAK2/3	0	0	0	0	0	0	0	0	0	0	0	0	0
hide			BRCA 1,2	0	0	0	0	0	0	0	0	0	0	0	0	0
hide			Pan-FGFR	0	0	0	0	0	0	0	0	0	0	0	0	0
hide			MMR/MSI	0	0	0	0	0	0	0	0	0	0	0	0	0
hide			DDR	0	0	0	0	0	0	0	0	0	0	0	0	0
hide			PIK3CA	0	0	0	0	0	0	0	0	0	0	0	0	0
hide
hide			SECONDARY CONFIRMATORY RETESTING SGT TECHNIQUE - NGS approach
hide
hide
hide
hide					PCR-based techniques
hide				MASS SPECTROMETRY	endpoint PCR, Gel electrophoresis	Sanger sequencing	Automated Real Time PCR (Biocartis IDYLLA, Cobas)	Real Time PCR Other	PYROSEQUENCING (e.g. Therascreen)	Droplet Digital PCR	Reverse Transcription PCR	FISH	ISH	IHC	Other	Other 2
hide			EGFR ex. 18,19,21	0	0	0	0	0	0	0	0	0	0	0	0	0
hide			BRAF V600E	0	0	0	0	0	0	0	0	0	0	0	0	0
hide			PD-L1	0	0	0	0	0	0	0	0	0	0	0	0	0
hide			ALK	0	0	0	0	0	0	0	0	0	0	0	0	0
hide			ROS-1	0	0	0	0	0	0	0	0	0	0	0	0	0
hide			PAN-TRK	0	0	0	0	0	0	0	0	0	0	0	0	0
hide			RET	0	0	0	0	0	0	0	0	0	0	0	0	0
hide			MET exon 14 skip	0	0	0	0	0	0	0	0	0	0	0	0	0
hide			MET amplification	0	0	0	0	0	0	0	0	0	0	0	0	0
hide			EGFR ex. 20	0	0	0	0	0	0	0	0	0	0	0	0	0
hide			KRAS G12C	0	0	0	0	0	0	0	0	0	0	0	0	0
hide			HER2	0	0	0	0	0	0	0	0	0	0	0	0	0
hide			NRG1	0	0	0	0	0	0	0	0	0	0	0	0	0
hide			HRAS	0	0	0	0	0	0	0	0	0	0	0	0	0
hide			NRAS	0	0	0	0	0	0	0	0	0	0	0	0	0
hide			AKT	0	0	0	0	0	0	0	0	0	0	0	0	0
hide			TMB	0	0	0	0	0	0	0	0	0	0	0	0	0
hide			CGP	0	0	0	0	0	0	0	0	0	0	0	0	0
hide			STK11	0	0	0	0	0	0	0	0	0	0	0	0	0
hide			KEAP1	0	0	0	0	0	0	0	0	0	0	0	0	0
hide			TP53	0	0	0	0	0	0	0	0	0	0	0	0	0
hide			JAK2/3	0	0	0	0	0	0	0	0	0	0	0	0	0
hide			BRCA 1,2	0	0	0	0	0	0	0	0	0	0	0	0	0
hide			Pan-FGFR	0	0	0	0	0	0	0	0	0	0	0	0	0
hide			MMR/MSI	0	0	0	0	0	0	0	0	0	0	0	0	0
hide			DDR	0	0	0	0	0	0	0	0	0	0	0	0	0
hide			PIK3CA	0	0	0	0	0	0	0	0	0	0	0	0	0
confirmatory retest			RETESTING (FOR INDETERMINANT RESULTS)
confirmatory retest
confirmatory retest
confirmatory retest			RETEST
confirmatory retest			Please indicate for each biomarker the % of samples retested by SGT or NGS for indeterminant results (when the result of the test is not readable). Please specify which technique you use to retest the biomarker, choosing from the drop-down list
confirmatory retest			Please keep in mind that in the SGT approach, biomarkers are primarly tested as much as possible with SGT techniques, while in the NGS approach, biomarkers are primarly tested as much as possible with an NGS panel.
confirmatory retest											% inderteminant with NGS
confirmatory retest						SGT approach					NGS approach
confirmatory retest						% retest to results	Technique				% retest to confirm results	Technique
confirmatory retest					EGFR ex. 18,19,21					EGFR ex. 18,19,21					Comments (Please inlcude the source of these data)
confirmatory retest					BRAF V600E					BRAF V600E
confirmatory retest					PD-L1					PD-L1
confirmatory retest					ALK					ALK
confirmatory retest					ROS-1					ROS-1
confirmatory retest					PAN-TRK					PAN-TRK
confirmatory retest					RET					RET
confirmatory retest					MET exon 14 skip					MET exon 14 skip
confirmatory retest					MET amplification					MET amplification
confirmatory retest					EGFR ex. 20					EGFR ex. 20
confirmatory retest					KRAS G12C					KRAS G12C
confirmatory retest					HER2					HER2
confirmatory retest					NRG1					NRG1
confirmatory retest					HRAS					HRAS
confirmatory retest					NRAS					NRAS
confirmatory retest					AKT					AKT
confirmatory retest					TMB					TMB
confirmatory retest					CGP					CGP
confirmatory retest					STK11					STK11
confirmatory retest					KEAP1					KEAP1
confirmatory retest					TP53					TP53
confirmatory retest					JAK2/3					JAK2/3
confirmatory retest					BRCA 1,2					BRCA 1,2
hide					Pan-FGFR					Pan-FGFR
hide					MMR/MSI					MMR/MSI
hide					DDR					DDR
hide					PIK3CA					PIK3CA
confirmatory retest
confirmatory retest
			RETESTING SGT TECHNIQUE
hide
hide
hide
hide					PCR-based techniques
hide				MASS SPECTROMETRY	endpoint PCR, Gel electrophoresis	Sanger sequencing	Automated Real Time PCR (Biocartis IDYLLA, Cobas)	Real Time PCR Other	PYROSEQUENCING (e.g. Therascreen)	Droplet Digital PCR	Reverse Transcription PCR	FISH	ISH	IHC	Other	Other 2
hide			EGFR ex. 18,19,21	0	0	0	0	0	0	0	0	0	0	0	0	0
hide			BRAF V600E	0	0	0	0	0	0	0	0	0	0	0	0	0
hide			PD-L1	0	0	0	0	0	0	0	0	0	0	0	0	0
hide			ALK	0	0	0	0	0	0	0	0	0	0	0	0	0
hide			ROS-1	0	0	0	0	0	0	0	0	0	0	0	0	0
hide			PAN-TRK	0	0	0	0	0	0	0	0	0	0	0	0	0
hide			RET	0	0	0	0	0	0	0	0	0	0	0	0	0
hide			MET exon 14 skip	0	0	0	0	0	0	0	0	0	0	0	0	0
hide			MET amplification	0	0	0	0	0	0	0	0	0	0	0	0	0
hide			EGFR ex. 20	0	0	0	0	0	0	0	0	0	0	0	0	0
hide			KRAS G12C	0	0	0	0	0	0	0	0	0	0	0	0	0
hide			HER2	0	0	0	0	0	0	0	0	0	0	0	0	0
hide			NRG1	0	0	0	0	0	0	0	0	0	0	0	0	0
hide			HRAS	0	0	0	0	0	0	0	0	0	0	0	0	0
hide			NRAS	0	0	0	0	0	0	0	0	0	0	0	0	0
hide			AKT	0	0	0	0	0	0	0	0	0	0	0	0	0
hide			TMB	0	0	0	0	0	0	0	0	0	0	0	0	0
hide			CGP	0	0	0	0	0	0	0	0	0	0	0	0	0
hide			STK11	0	0	0	0	0	0	0	0	0	0	0	0	0
hide			KEAP1	0	0	0	0	0	0	0	0	0	0	0	0	0
hide			TP53	0	0	0	0	0	0	0	0	0	0	0	0	0
hide			JAK2/3	0	0	0	0	0	0	0	0	0	0	0	0	0
hide			BRCA 1,2	0	0	0	0	0	0	0	0	0	0	0	0	0
hide			Pan-FGFR	0	0	0	0	0	0	0	0	0	0	0	0	0
hide			MMR/MSI	0	0	0	0	0	0	0	0	0	0	0	0	0
hide			DDR	0	0	0	0	0	0	0	0	0	0	0	0	0
hide			PIK3CA	0	0	0	0	0	0	0	0	0	0	0	0	0
			RETESTING SGT TECHNIQUE - NGS approach
hide
hide
hide
hide					PCR-based techniques
hide				MASS SPECTROMETRY	endpoint PCR, Gel electrophoresis	Sanger sequencing	Automated Real Time PCR (Biocartis IDYLLA, Cobas)	Real Time PCR Other	PYROSEQUENCING (e.g. Therascreen)	Droplet Digital PCR	Reverse Transcription PCR	FISH	ISH	IHC	Other	Other 2
hide			EGFR ex. 18,19,21	0	0	0	0	0	0	0	0	0	0	0	0	0
hide			BRAF V600E	0	0	0	0	0	0	0	0	0	0	0	0	0
hide			PD-L1	0	0	0	0	0	0	0	0	0	0	0	0	0
hide			ALK	0	0	0	0	0	0	0	0	0	0	0	0	0
hide			ROS-1	0	0	0	0	0	0	0	0	0	0	0	0	0
hide			PAN-TRK	0	0	0	0	0	0	0	0	0	0	0	0	0
hide			RET	0	0	0	0	0	0	0	0	0	0	0	0	0
hide			MET exon 14 skip	0	0	0	0	0	0	0	0	0	0	0	0	0
hide			MET amplification	0	0	0	0	0	0	0	0	0	0	0	0	0
hide			EGFR ex. 20	0	0	0	0	0	0	0	0	0	0	0	0	0
hide			KRAS G12C	0	0	0	0	0	0	0	0	0	0	0	0	0
hide			HER2	0	0	0	0	0	0	0	0	0	0	0	0	0
hide			NRG1	0	0	0	0	0	0	0	0	0	0	0	0	0
hide			HRAS	0	0	0	0	0	0	0	0	0	0	0	0	0
hide			NRAS	0	0	0	0	0	0	0	0	0	0	0	0	0
hide			AKT	0	0	0	0	0	0	0	0	0	0	0	0	0
hide			TMB	0	0	0	0	0	0	0	0	0	0	0	0	0
hide			CGP	0	0	0	0	0	0	0	0	0	0	0	0	0
hide			STK11	0	0	0	0	0	0	0	0	0	0	0	0	0
hide			KEAP1	0	0	0	0	0	0	0	0	0	0	0	0	0
hide			TP53	0	0	0	0	0	0	0	0	0	0	0	0	0
hide			JAK2/3	0	0	0	0	0	0	0	0	0	0	0	0	0
hide			BRCA 1,2	0	0	0	0	0	0	0	0	0	0	0	0	0
hide			Pan-FGFR	0	0	0	0	0	0	0	0	0	0	0	0	0
hide			MMR/MSI	0	0	0	0	0	0	0	0	0	0	0	0	0
hide			DDR	0	0	0	0	0	0	0	0	0	0	0	0	0
hide			PIK3CA	0	0	0	0	0	0	0	0	0	0	0	0	0
hide
consumables_cost			CONSUMABLES COSTS
consumables_cost
consumables_cost
consumables_cost			AVERAGE COST OF NGS AND MASS SPECTROMETRY
consumables_cost			1) Please provide the kit cost per sample (column G, row 617-622) 2) Only if applicable, please provide the software licensing cost per sample (column G, row 625). 3) Please specify % VAT in your country and whether or not VAT is already included in your costs (Column N, Row 612-613). 4) Please provide the average consumable cost (excluding kit cost) by clicking the 'go to cost breakdown' button …
consumables_cost
consumables_cost												Do the costs include VAT?	Yes
consumables_cost					e.g. euro, pound, US dollar, …		Exchange rate to US dollar		Date			% of VAT?	0.21
consumables_cost				Insert used currency	€		Exchange rate to euros		Date
consumables_cost
consumables_cost						Kit cost per sample (€) [1]								Total cost per sample (€)
consumables_cost				KIT COST PER SAMPLE (based on lab financial data - not recommended retail price) = cost for panel + sequencing reagents	PANEL 1		0							0
consumables_cost					PANEL 2		0							0
consumables_cost					PANEL 3		0							0
consumables_cost					PANEL 4		0							0
consumables_cost					PANEL 5		0							0
consumables_cost					PANEL 6		0							0
consumables_cost
consumables_cost					Average consumable cost per sample*[2]		€	Click the "Go to list of included items button" to create an itemized list of what is included in the average consumable cost indicated
consumables_cost					Software licensing fee per sample (if Applicable)		€
consumables_cost
consumables_cost					MASS SPECTROMETRY		€
consumables_cost
consumables_cost				Comments (Please inlcude the source of these data)
consumables_cost				[1] : Total cost of the kit divided by the total nr of sample you can test with it [2] : Average cost of reagents excluding software licensing cost and kit price - click 'go to cost breakdown' to create an itemize list which will automatically calculate the total
consumables_cost
consumables_cost
consumables_cost
consumables_cost
consumables_cost
consumables_cost
consumables_cost
consumables_cost
consumables_cost
consumables_cost
consumables_cost
consumables_cost
consumables_cost
consumables_cost			CONSUMABLES COSTS
consumables_cost
consumables_cost
consumables_cost			AVERAGE SGT COSTS
consumables_cost			1) Please provide the kit cost per sample in the table below 2) Only if applicable, please provide the software licensing cost per sample (columns E - P, row 694). 3) Please specify % VAT in your country and whether or not VAT is already included in your costs (Column P, Row 650-651). 4) Please provide the average consumable cost (excluding kit cost) by clicking the 'go to cost breakdown' button …
consumables_cost
consumables_cost														Do the costs include VAT?	Yes
consumables_cost														% of VAT?
consumables_cost				PCR-based techniques
consumables_cost			KIT COST per sample (financial data of the lab)	endpoint PCR, Gel electrophoresis	Sanger sequencing	Automated Real Time PCR (Biocartis IDYLLA, Cobas)	Real Time PCR Other	PYROSEQUENCING (e.g. Therascreen)	Droplet Digital PCR	Reverse Transcription PCR	FISH	ISH	IHC	Other	Other 2
consumables_cost			EGFR ex. 18,19,21
consumables_cost			BRAF V600E
consumables_cost			PD-L1
consumables_cost			ALK
consumables_cost			ROS-1
consumables_cost			PAN-TRK
consumables_cost			RET
consumables_cost			MET exon 14 skip
consumables_cost			MET amplification
consumables_cost			EGFR ex. 20
consumables_cost			KRAS G12C
consumables_cost			HER2
consumables_cost			NRG1
consumables_cost			HRAS
consumables_cost			NRAS
consumables_cost			AKT
consumables_cost			TMB
consumables_cost			CGP
consumables_cost			STK11
consumables_cost			KEAP1
consumables_cost			TP53
consumables_cost			JAK2/3
consumables_cost			BRCA 1,2
consumables_cost			Pan-FGFR
consumables_cost			MMR/MSI
consumables_cost			DDR
consumables_cost			PIK3CA
consumables_cost
consumables_cost			Average consumable cost per sample (non kit-based reagents and other consumables)
consumables_cost			Software licensing fee per sample (if Applicable)
consumables_cost			Comments (Please inlcude the source of these data)
hide
hide
hide
hide
hide			Standardized Model	endpoint PCR, Gel electrophoresis	Sanger sequencing	Automated Real Time PCR (Biocartis IDYLLA, Cobas)	Real Time PCR Other	PYROSEQUENCING (e.g. Therascreen)	Droplet Digital PCR	Reverse Transcription PCR	FISH	ISH	IHC	Other	Other 2
hide			EGFR ex. 18,19,21													0
hide			BRAF V600E													0
hide			PD-L1													0
hide			ALK													0
hide			ROS-1													0
hide			PAN-TRK													0
hide			RET													0
hide			MET exon 14 skip													0
hide			MET amplification													0
hide			EGFR ex. 20													0
hide			KRAS G12C													0
hide			HER2													0
hide			NRG1
hide			HRAS
hide			NRAS
hide			AKT
hide			TMB
hide			CGP
hide			STK11
hide			KEAP1
hide			TP53
hide			JAK2/3
hide			BRCA 1,2
hide			Pan-FGFR
hide			MMR/MSI
hide			DDR
hide			PIK3CA
hide				0	0	0	0	0	0	0	0	0	0	0	0
hide
hide
hide
hide			Real World Model	endpoint PCR, Gel electrophoresis	Sanger sequencing	Automated Real Time PCR (Biocartis IDYLLA, Cobas)	Real Time PCR Other	PYROSEQUENCING (e.g. Therascreen)	Droplet Digital PCR	Reverse Transcription PCR	FISH	ISH	IHC	Other	Other 2
hide			EGFR ex. 18,19,21
hide			BRAF V600E
hide			PD-L1
hide			ALK
hide			ROS-1
hide			PAN-TRK
hide			RET
hide			MET exon 14 skip
hide			MET amplification
hide			EGFR ex. 20
hide			KRAS G12C
hide			HER2
hide			NRG1
hide			HRAS
hide			NRAS
hide			AKT
hide			TMB
hide			CGP
hide			STK11
hide			KEAP1
hide			TP53
hide			JAK2/3
hide			BRCA 1,2
hide			Pan-FGFR
hide			MMR/MSI
hide			DDR
hide			PIK3CA
hide
hide
hide
hide
hide
hide
hide
equipment			EQUIPMENT
equipment
equipment
equipment			EQUIPMENT
equipment			Please give purchase price as evidence by your purchasing department (do not use the recommended retail price, rather the price payed by your institution) for each technique. Moreover, please specify the following information: model, manufacturer, max nr of samples that can be tested at the same time, utilization rate for aNSCLC patients.
equipment				OVERHEADS COSTS	0.2									Do the costs include VAT?	No
equipment														% of VAT?
equipment					ANALYITCAL EQUIPMENT COSTS
equipment										Lab purchase price
equipment					Model and manufacturer	Model Number	Link to the webpage	Max number of samples	Purchasing or leasing?	Purchasing cost [€]	Annual leasing cost [€/year]	% utilization rate aNSCLC patients	Number of total test per year (all pathologies)		Comments (Please insert the source of these data)
hide			PANEL 1	0
hide			PANEL 2	0
hide			PANEL 3	0
hide			PANEL 4	0
hide			PANEL 5	0
hide			PANEL 6	0
hide				MASS SPECTROMETRY
hide				endpoint PCR, Gel electrophoresis
hide				Sanger sequencing										Catalogue costs
hide				Automated Real Time PCR (Biocartis IDYLLA, Cobas)
hide				Real Time PCR Other
hide				PYROSEQUENCING (e.g. Therascreen)
hide				Droplet Digital PCR
hide				Reverse Transcription PCR
hide				FISH
hide				ISH
hide				IHC
hide				Other
equipment
equipment					Additional equipment costs
equipment
equipment					Personal devices	IHC Stainer (Leica BOND III)	Server	Microtome	Freezer/Fridge	Incubator	Shaker for reaction tubes (e.g. Eppendorf Thermomixer)	Pipetts (e.g. Eppendorf, 3 sets of 5 sizes)	Nucleic acid extractor (e.g. Maxwell Promega RSC)	Shearing machine (e.g. Covaris)	Nucleic acid quality determination (e.g. Tapestation 4150)	PCR Cycler (e.g. Biometra Trio)	RT-Cycler (e.g. StepOne)	Gel documentation	Sanger Sequencer (e.g. ABI 3500)	water bath for FISH/CISH (e.g. Sunlab)	Microscope (e.g. Zeiss, fluorescence)
equipment				Leasing/Purchase
equipment				Costs
equipment
hide			PANEL 1	0
hide			PANEL 2	0
hide			PANEL 3	0
hide			PANEL 4	0
hide			PANEL 5	0
hide			PANEL 6	0
hide				MASS SPECTROMETRY
hide				endpoint PCR, Gel electrophoresis
hide				Sanger sequencing
hide				Automated Real Time PCR (Biocartis IDYLLA, Cobas)
hide				Real Time PCR Other
hide				PYROSEQUENCING (e.g. Therascreen)
hide				Droplet Digital PCR
hide				Reverse Transcription PCR
hide				FISH
hide				ISH
hide				IHC
hide				Other
equipment
equipment
personnel_cost			PERSONNEL COST
personnel_cost
personnel_cost
personnel_cost			APPROXIMATE ANNUAL FTE COSTS (GROSS SALARY)
personnel_cost			Please indicate for each professional involved in the testing activities, the annual gross salary, inlcuding taxes but excluding overheads (such as insurance, etc). In case you are not able to provide this information, we kindly ask you if you can provide a source that can be adopted as reference.
personnel_cost			If there is more than one person for each professional role, please insert the average annual gross salary of the professionists.
personnel_cost
personnel_cost						Does the professional take part in aNSCLC testing pathway?			Annual Gross Salary [€/year]					Comments (Please inlcude the source of these data)
personnel_cost					anatomopathologist
personnel_cost					biologist
personnel_cost					laboratory technician
personnel_cost					bioinformatician
personnel_cost					administration
personnel_cost
personnel_cost
personnel_cost
personnel_cost
personnel_cost
personnel_cost
personnel_cost
personnel_cost
personnel_cost
personnel_cost
personnel_cost
personnel_cost
personnel_cost
personnel_cost
personnel_cost
personnel_cost
personnel_cost
personnel_cost
personnel_cost
personnel_cost
personnel_cost
personnel_cost
personnel_time			PERSONNEL TIME & MICROCOSTING
personnel_time
personnel_time
hide			Insert in the following section the personnel time required to perform a test with the specific technique (i.e. FISH, PCR, NGS)
hide
hide			EXAMPLE Taking the explicative table below as reference, complete tables in the following pages. To explain how to complete the personnel time tables, we use the example of the "dishwasher" test. Anna hand wash dishes 40% of times. She needs 30 seconds to clean each plate, while Silvia takes 20 seconds to flush out and dry the plates. Anna needs 10 seconds to fill up the sink, which is used to cl…
hide
hide
hide
hide
hide
hide
hide
hide
hide
hide
hide				4.0 EXAMPLE: DISHWASHER TEST
hide
hide				1. List all the activities required to perform the test			Frequency	Fixed time by activity		Max. number of samples	Variable time by tested sample		Notes
hide						Example		Anna	Silvia		Anna	Silvia
hide						hand wash	0.4			1	30s
hide						flush out and dry	0.4			1		20s
hide						fill up the sink	0.4	10s		25
hide						put the plate into dishwasher	0.6			1	3s
hide						detergent and turn on	0.6	13s		30
hide						extract the plate from dishwasher	0.6			1		2s
hide
hide
hide							Overall time to perform the analysis		minutes
hide
hide
hide
hide
hide
hide
personnel_time			TESTING TIME
personnel_time
personnel_time
personnel_time			List for each testing technique: the activities needed to perform the test (1), the frequency of each activity (i.e. all samples: 100%) (2), personnel fixed time (3), number of samples which can be tested at the same time (4), variable time by professional (5) and the overall time to perform the analysis from the starting point until the clinical review(6) Please insert the consumable costs and m…
personnel_time
personnel_time
personnel_time				NGS													Please provide the materials used for each step listed in column F which were included in the the average consumable cost provided before
personnel_time				1. List all the activities required to perform the test		Frequency	Fixed time by activity [minutes]				Max. number of samples	Variable time by tested sample [minutes]				Notes
personnel_time				NGS			Technician	Pathologist	Biologist	Bioinformatician		Technician	Pathologist	Biologist	Bioinformatician		List of used materials
personnel_time					FFPE sections preparation
personnel_time					Slides preparation
personnel_time					Microdissection
personnel_time					Nucleic acids extraction (fully automated)
personnel_time					Nucleic acids quantitation
personnel_time					Library preparation
personnel_time					Sequencing
personnel_time					Data interpretation
personnel_time					Molecular report
personnel_time
personnel_time
personnel_time
personnel_time
personnel_time
personnel_time					-
personnel_time					-
personnel_time					-
personnel_time					-
personnel_time
personnel_time													Overall time to perform the analysis		minutes
personnel_time
personnel_time				Comments
personnel_time
personnel_time
personnel_time
personnel_time
personnel_time
hide			TESTING TIME
hide
hide
hide			List for each testing technique: the activities needed to perform the test (1), the frequency of each activity (i.e. all samples: 100%) (2), personnel fixed time (3), number of samples which can be tested at the same time (4), variable time by professional (5) and the overall time to perform the analysis from the starting point until the clinical review(6)
hide
hide
hide				Personnel time considering the following technique:
hide				MASS SPECTROMETRY
hide
hide				1. List all the activities required to perform the test		Frequency	Fixed time by activity				Max. number of samples	Variable time by tested sample				Notes	Please provide the materials used for each step listed in column F which were included in the the average consumable cost provided before
hide				MASS SPECTROMETRY			Technician	Pathologist	Biologist	Bioinformatician		Technician	Pathologist	Biologist	Bioinformatician		List of used materials
hide					FFPE sections preparation
hide					Slides preparation
hide					Microdissection
hide					Nucleic acids extraction (fully automated or manual)
hide					Nucleic acids quantitation
hide					PCR reaction preparation
hide					SAP
hide					IPLEX
hide					Chip preparation
hide					Data interpretation
hide					Report
hide					-
hide					-
hide					-
hide					-
hide
hide													Overall time to perform the analysis		minutes
hide
hide				Comments
hide
hide
hide
hide
hide
hide
hide			TESTING TIME
hide
hide
hide			List for each testing technique: the activities needed to perform the test (1), the frequency of each activity (i.e. all samples: 100%) (2), personnel fixed time (3), number of samples which can be tested at the same time (4), variable time by professional (5) and the overall time to perform the analysis from the starting point until the clinical review(6)
hide
hide
hide				Personnel time considering the following technique:
hide				endpoint PCR, Gel electrophoresis
hide
hide				1. List all the activities required to perform the test		Frequency	Fixed time by activity				Max. number of samples	Variable time by tested sample				Notes	Please provide the materials used for each step listed in column F which were included in the the average consumable cost provided before
hide				endpoint PCR, Gel electrophoresis			Technician	Pathologist	Biologist	Bioinformatician		Technician	Pathologist	Biologist	Bioinformatician		List of used materials
hide
hide
hide
hide
hide
hide
hide
hide
hide
hide
hide
hide
hide					-
hide					-
hide					-
hide
hide													Overall time to perform the analysis		minutes
hide
hide				Comments
hide
hide
hide
hide
hide
hide
hide			TESTING TIME
hide
hide
hide			List for each testing technique: the activities needed to perform the test (1), the frequency of each activity (i.e. all samples: 100%) (2), personnel fixed time (3), number of samples which can be tested at the same time (4), variable time by professional (5) and the overall time to perform the analysis from the starting point until the clinical review(6)
hide
hide
hide				Personnel time considering the following technique:
hide				Sanger sequencing
hide
hide				1. List all the activities required to perform the test		Frequency	Fixed time by activity				Max. number of samples	Variable time by tested sample				Notes	Please provide the materials used for each step listed in column F which were included in the the average consumable cost provided before
hide				Sanger sequencing			Technician	Pathologist	Biologist	Bioinformatician		Technician	Pathologist	Biologist	Bioinformatician		List of used materials
hide					FFPE sections preparation
hide					Slides preparation
hide					Microdissection
hide					Nucleic acids extraction fully automated
hide					Nucleic acids extraction fully manual
hide					Nucleic acids quantitation
hide					PCR products preparation
hide					Sequencing
hide					Traced control and lecture
hide					Data interpretation
hide					Report
hide
hide					-
hide					-
hide					-
hide
hide													Overall time to perform the analysis		minutes
hide
hide				Comments
hide
hide
hide
hide
hide
hide
hide			TESTING TIME
hide
hide
hide			List for each testing technique: the activities needed to perform the test (1), the frequency of each activity (i.e. all samples: 100%) (2), personnel fixed time (3), number of samples which can be tested at the same time (4), variable time by professional (5) and the overall time to perform the analysis from the starting point until the clinical review(6) Please insert the consumable costs and m…
hide
hide
hide				Personnel time considering the following technique:
hide				Automated Real Time PCR (Biocartis IDYLLA, Cobas)
hide
hide				1. List all the activities required to perform the test		Frequency	Fixed time by activity				Max. number of samples	Variable time by tested sample				Notes	Please provide the materials used for each step listed in column F which were included in the the average consumable cost provided before
hide				Automated Real Time PCR (Biocartis IDYLLA, Cobas)			Technician	Pathologist	Biologist	Bioinformatician		Technician	Pathologist	Biologist	Bioinformatician		List of used materials
hide					FFPE sections preparation
hide					Slides preparation
hide					Microdissection
hide					Nucleic acids extraction (fully automated or manual)
hide					RT-PCR reaction preparation
hide					Data interpretation
hide					Report
hide
hide
hide
hide
hide					-
hide					-
hide					-
hide					-
hide
hide													Overall time to perform the analysis		minutes
hide
hide				Comments
hide
hide
hide
hide
hide
hide
hide			TESTING TIME
hide
hide
hide			List for each testing technique: the activities needed to perform the test (1), the frequency of each activity (i.e. all samples: 100%) (2), personnel fixed time (3), number of samples which can be tested at the same time (4), variable time by professional (5) and the overall time to perform the analysis from the starting point until the clinical review(6)
hide
hide
hide				Personnel time considering the following technique:
hide				Real Time PCR Other
hide
hide				1. List all the activities required to perform the test		Frequency	Fixed time by activity				Max. number of samples	Variable time by tested sample				Notes	Please provide the materials used for each step listed in column F which were included in the the average consumable cost provided before
hide				Real Time PCR Other			Technician	Pathologist	Biologist	Bioinformatician		Technician	Pathologist	Biologist	Bioinformatician		List of used materials
hide					FFPE sections preparation
hide					Slides preparation
hide					Microdissection
hide					Nucleic acids extraction fully automated
hide					Nucleic acids extraction fully manual
hide					RT-PCR reaction preparation
hide					Traced control
hide					Lecutre
hide					Data interpretation
hide					Report
hide
hide
hide					-
hide					-
hide					-
hide
hide													Overall time to perform the analysis		minutes
hide
hide				Comments
hide
hide
hide
hide
hide
hide
hide			TESTING TIME
hide
hide
hide			List for each testing technique: the activities needed to perform the test (1), the frequency of each activity (i.e. all samples: 100%) (2), personnel fixed time (3), number of samples which can be tested at the same time (4), variable time by professional (5) and the overall time to perform the analysis from the starting point until the clinical review(6)
hide
hide
hide				Personnel time considering the following technique:
hide				PYROSEQUENCING (e.g. Therascreen)
hide
hide				1. List all the activities required to perform the test		Frequency	Fixed time by activity				Max. number of samples	Variable time by tested sample				Notes	Please provide the materials used for each step listed in column F which were included in the the average consumable cost provided before
hide				PYROSEQUENCING (e.g. Therascreen)			Technician	Pathologist	Biologist	Bioinformatician		Technician	Pathologist	Biologist	Bioinformatician		List of used materials
hide					FFPE sections preparation
hide					Slides preparation
hide					Microdissection
hide					Nucleic acids extraction (fully automated or manual)
hide					Nucleic acids extraction fully automated
hide					Nucleic acids extraction fully manual
hide					PCR products preparation
hide					Nucleic acids quantitation
hide					Pyrosequencing
hide					Traced control and lecture
hide					Data interpretation
hide					Report
hide
hide					-
hide					-
hide
hide													Overall time to perform the analysis		minutes
hide
hide				Comments
hide
hide
hide
hide
hide
hide
hide			TESTING TIME
hide
hide
hide			List for each testing technique: the activities needed to perform the test (1), the frequency of each activity (i.e. all samples: 100%) (2), personnel fixed time (3), number of samples which can be tested at the same time (4), variable time by professional (5) and the overall time to perform the analysis from the starting point until the clinical review(6)
hide
hide
hide				Personnel time considering the following technique:
hide				Droplet Digital PCR
hide
hide				1. Listà attività necessarie ad eseguire il test		Frequency	Fixed time by activity				Max. number of samples	Variable time by tested sample				Notes	Please provide the materials used for each step listed in column F which were included in the the average consumable cost provided before
hide				Droplet Digital PCR			Technician	Pathologist	Biologist	Bioinformatician		Technician	Pathologist	Biologist	Bioinformatician		List of used materials
hide					FFPE sections preparation
hide					Slides preparation
hide					Microdissection
hide					Nucleic acids extraction fully automated
hide					Nucleic acids extraction fully manual
hide					RT-PCR reaction preparation
hide					Traced control
hide					Lecutre
hide					Data interpretation
hide					Report
hide
hide
hide					-
hide					-
hide					-
hide
hide													Overall time to perform the analysis		minutes
hide
hide				Comments
hide
hide
hide
hide
hide
hide
hide			TESTING TIME
hide
hide
hide			List for each testing technique: the activities needed to perform the test (1), the frequency of each activity (i.e. all samples: 100%) (2), personnel fixed time (3), number of samples which can be tested at the same time (4), variable time by professional (5) and the overall time to perform the analysis from the starting point until the clinical review(6)
hide
hide
hide				Personnel time considering the following technique:
hide				Reverse Transcription PCR
hide
hide				1. Listà attività necessarie ad eseguire il test		Frequency	Fixed time by activity				Max. number of samples	Variable time by tested sample				Notes	Please provide the materials used for each step listed in column F which were included in the the average consumable cost provided before
hide				Reverse Transcription PCR			Technician	Pathologist	Biologist	Bioinformatician		Technician	Pathologist	Biologist	Bioinformatician		List of used materials
hide
hide
hide
hide
hide
hide
hide
hide
hide
hide
hide
hide
hide					-
hide					-
hide					-
hide
hide													Overall time to perform the analysis		minutes
hide
hide				Comments
hide
hide
hide
hide
hide
hide
hide			TESTING TIME
hide
hide
hide			List for each testing technique: the activities needed to perform the test (1), the frequency of each activity (i.e. all samples: 100%) (2), personnel fixed time (3), number of samples which can be tested at the same time (4), variable time by professional (5) and the overall time to perform the analysis from the starting point until the clinical review(6) Please insert the consumable costs and m…
hide
hide
hide				Personnel time considering the following technique:
hide				FISH
hide
hide				1. Listà attività necessarie ad eseguire il test		Frequency	Fixed time by activity				Max. number of samples	Variable time by tested sample				Notes	Please provide the materials used for each step listed in column F which were included in the the average consumable cost provided before
hide				FISH			Technician	Pathologist	Biologist	Bioinformatician		Technician	Pathologist	Biologist	Bioinformatician		List of used materials
hide					FFPE sections preparation
hide					Slides preparation
hide					Hybridization with fluorescent probes
hide					Microscopic evaluation of fluorescent signals
hide					Data interpretation
hide					Report
hide
hide
hide
hide
hide
hide
hide					-
hide					-
hide					-
hide
hide													Overall time to perform the analysis		minutes
hide
hide				Comments
hide
hide
hide
hide
hide
hide
hide			TESTING TIME
hide
hide
hide			List for each testing technique: the activities needed to perform the test (1), the frequency of each activity (i.e. all samples: 100%) (2), personnel fixed time (3), number of samples which can be tested at the same time (4), variable time by professional (5) and the overall time to perform the analysis from the starting point until the clinical review(6) Please insert the consumable costs and m…
hide
hide
hide				Personnel time considering the following technique:
hide				ISH
hide
hide				1. Listà attività necessarie ad eseguire il test		Frequency	Fixed time by activity				Max. number of samples	Variable time by tested sample				Notes	Please provide the materials used for each step listed in column F which were included in the the average consumable cost provided before
hide				ISH			Technician	Pathologist	Biologist	Bioinformatician		Technician	Pathologist	Biologist	Bioinformatician		List of used materials
hide
hide
hide
hide
hide
hide
hide
hide
hide
hide
hide
hide
hide					-
hide					-
hide					-
hide
hide													Overall time to perform the analysis		minutes
hide
hide				Comments
hide
hide
hide
hide
hide
hide
hide			TESTING TIME
hide
hide
hide			List for each testing technique: the activities needed to perform the test (1), the frequency of each activity (i.e. all samples: 100%) (2), personnel fixed time (3), number of samples which can be tested at the same time (4), variable time by professional (5) and the overall time to perform the analysis from the starting point until the clinical review(6)
hide
hide
hide				Personnel time considering the following technique:
hide				IHC
hide
hide				1. Listà attività necessarie ad eseguire il test		Frequency	Fixed time by activity				Max. number of samples	Variable time by tested sample				Notes	Please provide the materials used for each step listed in column F which were included in the the average consumable cost provided before
hide				IHC			Technician	Pathologist	Biologist	Bioinformatician		Technician	Pathologist	Biologist	Bioinformatician		List of used materials
hide					FFPE sections preparation
hide					Slides preparation
hide					Hybridization with specific antibodies
hide					Microscopic evaluation
hide					Report
hide
hide
hide
hide
hide
hide
hide
hide					-
hide					-
hide					-
hide
hide													Overall time to perform the analysis		minutes
hide
hide				Comments
hide
hide
hide
hide
hide
hide
hide			TESTING TIME
hide
hide
hide			List for each testing technique: the activities needed to perform the test (1), the frequency of each activity (i.e. all samples: 100%) (2), personnel fixed time (3), number of samples which can be tested at the same time (4), variable time by professional (5) and the overall time to perform the analysis from the starting point until the clinical review(6)
hide
hide
hide				Personnel time considering the following technique:
hide				Other
hide
hide				1. Listà attività necessarie ad eseguire il test		Frequency	Fixed time by activity				Max. number of samples	Variable time by tested sample				Notes	Please provide the materials used for each step listed in column F which were included in the the average consumable cost provided before
hide				Other			Technician	Pathologist	Biologist	Bioinformatician		Technician	Pathologist	Biologist	Bioinformatician		List of used materials
hide
hide
hide
hide
hide
hide
hide
hide
hide
hide
hide
hide
hide					-
hide					-
hide					-
hide
hide													Overall time to perform the analysis		minutes
hide
hide				Comments
hide
hide
hide

## Sheet: Cost Breakdown
		Cost Breakdown: Please list in this section the items included in the average consumables cost per sample. Consumables cost EXCLUDES cost for kit AND software licensing fees. Consumables costs INCLUDES reagent cost for the pre-analytical and analytical steps including but not limited to those steps listed below.
	# Item	NGS Panels	MASS SPECTROMETRY	endpoint PCR, Gel electrophoresis	Sanger sequencing	Automated Real Time PCR (Biocartis IDYLLA, Cobas)	Real Time PCR Other	PYROSEQUENCING (e.g. Therascreen)	Droplet Digital PCR	Reverse Transcription PCR	FISH	ISH	IHC	Other	Other 2
	1
	2
	3
	4
	5
	6
	7
	8
	9
	10
	11
	12
	13
	14
	15

## Sheet: Personnel Time Activities
	NGS	Annotations
	Area cutting and spitting
	Slide preparation
	Microdissection
	Cancer area selection
	Automatic extraction
	Manual extraction
	Sample preparation/AUTOMATIC libraries preparation
	Sample preparation/ MANUAL libraries preparation
	Sequencing
	Route check/Data analysis
	Discussion
	Clinical review
	Real Time PCR	Annotations		SANGER	Annotations		PYROSEQUENCING	Annotations
	Area cutting and spitting			Area cutting and spitting			Area cutting and spitting
	Slide preparation			Slide preparation			Slide preparation
	Microdissection			Microdissection			Microdissection
	Cancer area selection			Cancer area selection			Cancer area selection
	Automatic extraction			Automatic extraction			Automatic extraction
	Manual extraction			Manual extraction			Manual extraction
	Sample preparation/AUTOMATIC libraries preparation			Sample preparation/AUTOMATIC libraries preparation			Sample preparation/AUTOMATIC libraries preparation
	Sample preparation/ MANUAL libraries preparation			Sample preparation/ MANUAL libraries preparation			Sample preparation/ MANUAL libraries preparation
	Sequencing			Sequencing			Sequencing
	Route check/Data analysis			Route check/Data analysis			Route check/Data analysis
	Discussion			Discussion			Discussion
	Clinical review			Clinical review			Clinical review
	FISH	Annotations
	Area cutting and spitting
	Slide preparation
	Microdissection
	Cancer area selection
	Automatic extraction
	Manual extraction
	Sample preparation
	Fluorescence check
	Route check/Data analysis
	Discussion
	Clinical review
	IHC
	Area cutting and spitting
	Slide preparation
	Microdissection
	Cancer area selection
	Sample preparation
	Microscope visualization
	Discussion
	Clinical review

## Sheet: Modifiche
	Proposte modifiche:
	Teniamo due file di data collection per le 2 view
Sezioni data collection tool	Standardized model view	Real world view	Note	Priorità	Status
Home
Volumes	Teniamo distinzione pazienti tot e pazienti testati			2
Biomarkers	Check geni testati a valle della validazione del professor
	Modificare molecular alteration in biomarkers			1	Done
Testing techniques (NGS)	Per ogni pannello distinguere DNA e RNA	Per ogni pannello distinguere DNA e RNA		1	Done
	Decidere numero max pannelli (6: 2 per scenario?)	Decidere numero max pannelli (6: 2 per scenario?)
	Formattazione condizionale su geni testati anche per pannelli 3,4,5,6
Testing techniques (SGT)	Decidere granularità tecniche (unire PCR, real time PCR, SANGER…)	Decidere granularità tecniche (unire PCR, real time PCR, SANGER…)
	Modificare RT PCR e mettere real-time PCR dappertutto			1	Done
	Aggiungere Reverse transcription PCR?	Aggiungere Reversed transcription PCR?		1	Done
	Nota per il modello: la strategia SGT non compare nel futuro	Nota per il modello: la strategia SGT non compare nel futuro
	Modificare STD in SGT e standard in single gene testing			1	Done
	Fromattazione condizionale solo su geni Current e In Dev
Retest NGS	No retest per failure ne per conferma
	Modifiche in testing techniques da replicare nei retest
	Creare switch standardized/real world view			1 fare insieme
Retest SGT	No retest per failure, no retest di conferma in NGS
	Modifiche in testing techniques da replicare nei retest			1	Done
Consumables Costs NGS	Aggiungere IVA e che % di IVA per stato		Ricerca IVA dei singoli paesi	1	Done
	Rendere dinamica l'iva per stato			2
	a fianco alla cella sì/no IVA inserirne un'altra in cui compare il valore di IVA a seconda del paese selezionato			2
	modificare nome panel			1	Done
Consumables Costs SGT	Aggiungere IVA e che % di IVA per stato			1	Done
	è possibile risalire al costo unitario dei test dividendo il costo del kit per numero massimo di test attuabili? È possibile avere costi unitari differenti a seconda del kit proveniente da fornitori differenti (costo kit diverso e numero massimo test diverso)?
	aggiornare nome tecniche
Equipment	Aggiungiamo tutti i macchinari complementari			1
	Aggiungere IVA e che % di IVA per stato			1	Done
Personnel
Altro	aggiungere una nota "Altro" per dare la possibilità ai singoli centri di aggiungere delle attività non incluse nella nostra lista

## Sheet: Support
YES/NO		ALTERAZIONI MOLECOLARI		TECNICHE		LINGUA		MACCHINARI NGS		VIEW		PAESE	% IVA	Reference		Hide Retest		Hide Pre-Analytical RW		STEP
Yes	1	EGFR ex. 18,19,21		NGS		EN		PANEL 1		Standardized Model		Francia	0.2	https://europa.eu/youreurope/business/taxation/vat/vat-rules-rates/index_it.htm		yes		yes		1st Step
No	2	BRAF V600E		MASS SPECTROMETRY		IT		PANEL 2		Real World		Germania	0.19							2nd Step
	3	PD-L1		endpoint PCR, Gel electrophoresis		1		PANEL 3				Grecia	0.24							3rd Step
	4	ALK		Sanger sequencing		2		PANEL 4				Italia	0.22							4th Step
	5	ROS-1		Automated Real Time PCR (Biocartis IDYLLA, Cobas)		3		PANEL 5				Paesi Bassi	0.21
	6	PAN-TRK		Real Time PCR Other		4		PANEL 6				Regno Unito	0.2	https://www.gov.uk/vat-rates
	7	RET		PYROSEQUENCING (e.g. Therascreen)		5						Svezia	0.25
	8	MET exon 14 skip		Droplet Digital PCR		6
	9	MET amplification		Reverse Transcription PCR		7
	10	EGFR ex. 20		FISH		8
	11	KRAS G12C		ISH
	12	HER2		IHC
	13	NRG1		Other
	14	HRAS		Other 2
	15	NRAS						TECNICHE
	16	AKT						NGS PANEL 1
	17	TMB						NGS PANEL 2
	18	CGP	1	0				NGS PANEL 3
	19	STK11	2	0				NGS PANEL 4
	20	KEAP1	3	0				NGS PANEL 5
	21	TP53	4	0				NGS PANEL 6
	22	JAK2/3	5	0				MASS SPECTROMETRY
	23	BRCA 1,2	6	0				endpoint PCR, Gel electrophoresis
	24	Pan-FGFR	7	MASS SPECTROMETRY				Sanger sequencing
	25	MMR/MSI	8	endpoint PCR, Gel electrophoresis				Automated Real Time PCR (Biocartis IDYLLA, Cobas)
	26	DDR	9	Sanger sequencing				Real Time PCR Other
	27	Others	10	Automated Real Time PCR (Biocartis IDYLLA, Cobas)				PYROSEQUENCING (e.g. Therascreen)
			11	Real Time PCR Other				Droplet Digital PCR
			12	PYROSEQUENCING (e.g. Therascreen)				Reverse Transcription PCR
			13	Droplet Digital PCR				FISH
			14	Reverse Transcription PCR				ISH
			15	FISH				IHC
			16	ISH				Other
			17	IHC				Other 2
			18	Other
